# Supplementary material for: AR71, Histamine H3 Receptor Ligand—In Vitro and In Vivo Evaluation (Anti-Inflammatory Activity, Metabolic Stability, Toxicity, and Analgesic Action)
Source: Int J Mol Sci. 2024 Jul 23;25(15):8035. doi: 10.3390/ijms25158035 (PMC11311998; doi:10.3390/ijms25158035)
Supplement: Supplementary file 1 [file ijms-25-08035-s001.zip]

Archive with 5 entries (5 files):
- Figure S1_AR71_cAMP.pdf
- Figure S2_H3R_Protein-Ligand contacts timeline.pdf
- Figure S3_H1R_Protein-Ligand contacts timeline.pdf
- Figure S4.a-d_Metabolic stability of AR71.pdf
- Table S1_7F61_AR71_rmsd-per-residue.pdf
